# Supplementary material for: A structural vista of phosducin-like PhLP2A-chaperonin TRiC cooperation during the ATP-driven folding cycle
Source: Nat Commun. 2024 Feb 2;15:1007. doi: 10.1038/s41467-024-45242-x (PMC10837153; doi:10.1038/s41467-024-45242-x)
Supplement: Supplementary file 4 — Supplementary Data 1 [file 41467_2024_45242_MOESM4_ESM.xlsx]

## Sheet: TRiC-PhLP2A intermolecular
Id	Protein1	Protein2	XLType	Spectrum	AbsPos1	AbsPos2	deltaAA	Mr	Mz	z	Error_rel[ppm]	TIC	deltaS	ld-Score
KGESQTDIEITR-RLAEWKATK-a1-b6	sp|P49368|TCPG_HUMAN	sp|Q9H2J4|PDCL3_HUMAN	inter-protein xl	200805_LU02_aleitner_TRiCtub_09.c.07545.07545.3_200805_LU02_aleitner_TRiCtub_09.c.07481.07481.3	249	83	166	2615.39	872.804	3	-1.5	0.56	0	40.57
LACKEAVR-KGILPPK-a4-b1	sp|P17987|TCPA_HUMAN	sp|Q9H2J4|PDCL3_HUMAN	inter-protein xl	200805_LU02_aleitner_TRiCtub_11.c.06116.06116.4_200805_LU02_aleitner_TRiCtub_11.c.05517.05517.4	126	17	109	1835.07	459.775	4	-1.5	0.45	0	40.09
KGESQTDIEITR-NKFGEVLEISGK-a1-b2	sp|P49368|TCPG_HUMAN	sp|Q9H2J4|PDCL3_HUMAN	inter-protein xl	200805_LU02_aleitner_TRiCtub_11.c.13375.13375.3_200805_LU02_aleitner_TRiCtub_11.c.13311.13311.3	249	90	159	2833.47	945.499	3	0.7	0.54	0	39.17
FIKAISTTCIPNYPDR-KGDDQSR-a3-b1	sp|Q9H2J4|PDCL3_HUMAN	sp|P49368|TCPG_HUMAN	inter-protein xl	200805_LU02_aleitner_TRiCtub_13.c.07953.07953.3_200805_LU02_aleitner_TRiCtub_13.c.07904.07904.3	148	529	381	2837.4	946.808	3	-0.2	0.46	0	38.72
VEKIPGGIIEDSCVLR-KPIEDVLLSSVR-a3-b1	sp|P49368|TCPG_HUMAN	sp|Q9H2J4|PDCL3_HUMAN	inter-protein xl	200805_LU02_aleitner_TRiCtub_09.c.22040.22040.3_200805_LU02_aleitner_TRiCtub_09.c.21994.21994.3	203	214	11	3276.8	1093.27	3	-0.3	0.5	0	38.19
KGESQTDIEITR-LAEWKATK-a1-b5	sp|P49368|TCPG_HUMAN	sp|Q9H2J4|PDCL3_HUMAN	inter-protein xl	200805_LU02_aleitner_TRiCtub_11.c.07915.07915.3_200805_LU02_aleitner_TRiCtub_11.c.07830.07830.3	249	83	166	2459.29	820.772	3	0.2	0.46	0	37.96
FIKAISTTCIPNYPDR-KKGDDQSR-a3-b2	sp|Q9H2J4|PDCL3_HUMAN	sp|P49368|TCPG_HUMAN	inter-protein xl	200805_LU02_aleitner_TRiCtub_09.c.09692.09692.3_200805_LU02_aleitner_TRiCtub_09.c.09841.09841.3	148	529	381	2965.5	989.507	3	0.3	0.49	0	37.56
ZMQDPNADTEWNDILRK-VAEIEHAEKEK-a1-b9	sp|Q9H2J4|PDCL3_HUMAN	sp|P78371|TCPB_HUMAN	inter-protein xl	200805_LU02_aleitner_TRiCtub_09.c.13095.13095.4_200805_LU02_aleitner_TRiCtub_09.c.13065.13065.4	n/a	272	272	3364.62	842.164	4	0.2	0.36	0	37.54
ZMQDPNADTEWNDILR-VAEIEHAEKEK-a1-b9	sp|Q9H2J4|PDCL3_HUMAN	sp|P78371|TCPB_HUMAN	inter-protein xl	200805_LU02_aleitner_TRiCtub_09.c.15533.15533.3_200805_LU02_aleitner_TRiCtub_09.c.15417.15417.3	n/a	272	272	3236.53	1079.85	3	-1.5	0.46	0	37.38
ZMQDPNADTEWNDILR-GSNKLVIEEAER-a1-b4	sp|Q9H2J4|PDCL3_HUMAN	sp|P50991|TCPD_HUMAN	inter-protein xl	200805_LU02_aleitner_TRiCtub_09.c.21489.21489.3_200805_LU02_aleitner_TRiCtub_09.c.21409.21409.3	n/a	395	395	3298.58	1100.53	3	-0.4	0.45	0	37.15
GASKEILSEVER-KPIEDVLLSSVR-a4-b1	sp|P49368|TCPG_HUMAN	sp|Q9H2J4|PDCL3_HUMAN	inter-protein xl	200805_LU02_aleitner_TRiCtub_09.c.19521.19521.3_200805_LU02_aleitner_TRiCtub_09.c.19467.19467.3	381	214	167	2809.54	937.521	3	-1.6	0.5	0	37.14
GASKEILSEVER-SVLMKR-a4-b5	sp|P49368|TCPG_HUMAN	sp|Q9H2J4|PDCL3_HUMAN	inter-protein xl	200805_LU02_aleitner_TRiCtub_11.c.10856.10856.4_200805_LU02_aleitner_TRiCtub_11.c.10802.10802.4	381	231	150	2187.19	547.805	4	-1.7	0.35	0	37.06
KPIEDVLLSSVR-EIDIKK-a1-b5	sp|Q9H2J4|PDCL3_HUMAN	sp|P49368|TCPG_HUMAN	inter-protein xl	200805_LU02_aleitner_TRiCtub_09.c.17380.17380.3_200805_LU02_aleitner_TRiCtub_09.c.17297.17297.3	214	196	18	2237.28	746.77	3	-1.2	0.48	0	37.01
TEVNSGFFYKSAEER-LAEWKATK-a10-b5	sp|P40227|TCPZ_HUMAN	sp|Q9H2J4|PDCL3_HUMAN	inter-protein xl	200805_LU02_aleitner_TRiCtub_09.c.14189.14189.4_200805_LU02_aleitner_TRiCtub_09.c.14144.14144.4	251	83	168	2846.41	712.611	4	-0.4	0.32	0	36.81
FIKAISTTCIPNYPDR-IDDIVSGHKK-a3-b9	sp|Q9H2J4|PDCL3_HUMAN	sp|P49368|TCPG_HUMAN	inter-protein xl	200805_LU02_aleitner_TRiCtub_09.c.12668.12668.3_200805_LU02_aleitner_TRiCtub_09.c.12679.12679.3	148	527	379	3143.63	1048.88	3	-0.5	0.34	0	36.45
KGESQTDIEITREEDFTR-LAEWKATK-a1-b5	sp|P49368|TCPG_HUMAN	sp|Q9H2J4|PDCL3_HUMAN	inter-protein xl	200805_LU02_aleitner_TRiCtub_09.c.11110.11110.4_200805_LU02_aleitner_TRiCtub_09.c.11261.11261.4	249	83	166	3236.62	810.163	4	-0.2	0.31	0	36.17
IVLLDSSLEYKK-NKFGEVLEISGK-a11-b2	sp|P49368|TCPG_HUMAN	sp|Q9H2J4|PDCL3_HUMAN	inter-protein xl	200805_LU02_aleitner_TRiCtub_09.c.20872.20872.4_200805_LU02_aleitner_TRiCtub_09.c.20807.20807.4	248	90	158	2864.58	717.152	4	-0.4	0.26	0	35.95
IVLLDSSLEYKK-LAEWKATK-a11-b5	sp|P49368|TCPG_HUMAN	sp|Q9H2J4|PDCL3_HUMAN	inter-protein xl	200805_LU02_aleitner_TRiCtub_09.c.16011.16011.4_200805_LU02_aleitner_TRiCtub_09.c.15906.15906.4	248	83	165	2490.4	623.608	4	0.4	0.3	0	35.3
KGESQTDIEITREEDFTR-NKFGEVLEISGK-a1-b2	sp|P49368|TCPG_HUMAN	sp|Q9H2J4|PDCL3_HUMAN	inter-protein xl	200805_LU02_aleitner_TRiCtub_09.c.15612.15612.4_200805_LU02_aleitner_TRiCtub_09.c.15636.15636.4	249	90	159	3610.8	903.707	4	-0.5	0.31	0	34.21
IVSRPEELREDDVGTGAGLLEIKK-KGILPPK-a23-b1	sp|P49368|TCPG_HUMAN	sp|Q9H2J4|PDCL3_HUMAN	inter-protein xl	200805_LU02_aleitner_TRiCtub_09.c.13688.13688.6_200805_LU02_aleitner_TRiCtub_09.c.13532.13532.6	353	17	336	3512.98	586.504	6	-0.7	0.19	0	28.77

## Sheet: PhLP2A intramolecular
Id	Protein1	Protein2	XLType	Spectrum	AbsPos1	AbsPos2	deltaAA	Mr	Mz	z	Error_rel[ppm]	TIC	deltaS	ld-Score
NKFGEVLEISGK-LAEWKATK-a2-b5	sp|Q9H2J4|PDCL3_HUMAN	sp|Q9H2J4|PDCL3_HUMAN	intra-protein xl	200805_LU02_aleitner_TRiCtub_11.c.14545.14545.3_200805_LU02_aleitner_TRiCtub_11.c.14549.14549.3	90	83	7	2403.3	802.108	3	-1.4	0.54	0	39.41
LAEWKATK-KGILPPK-a5-b1	sp|Q9H2J4|PDCL3_HUMAN	sp|Q9H2J4|PDCL3_HUMAN	intra-protein xl	200805_LU02_aleitner_TRiCtub_11.c.08207.08207.4_200805_LU02_aleitner_TRiCtub_11.c.08449.08449.4	83	17	66	1835.09	459.78	4	-2.4	0.35	0	38.96
LAEWKATK-LAEWKATK-a5-b5	sp|Q9H2J4|PDCL3_HUMAN	sp|Q9H2J4|PDCL3_HUMAN	intra-protein xl	200805_LU02_aleitner_TRiCtub_11.c.08952.08952.3_200805_LU02_aleitner_TRiCtub_11.c.08878.08878.3	83	83	0	2029.12	677.382	3	-1.2	0.36	0	38.42
NKFGEVLEISGK-RLAEWKATK-a2-b6	sp|Q9H2J4|PDCL3_HUMAN	sp|Q9H2J4|PDCL3_HUMAN	intra-protein xl	200805_LU02_aleitner_TRiCtub_09.c.14651.14651.3_200805_LU02_aleitner_TRiCtub_09.c.14449.14449.3	90	83	7	2559.4	854.142	3	-1.1	0.44	0	37.47
ZMQDPNADTEWNDILR-KKGILPPK-a1-b2	sp|Q9H2J4|PDCL3_HUMAN	sp|Q9H2J4|PDCL3_HUMAN	intra-protein xl	200805_LU02_aleitner_TRiCtub_09.c.17031.17031.3_200805_LU02_aleitner_TRiCtub_09.c.17096.17096.3	n/a	17	17	2834.46	945.828	3	-1.6	0.57	0	37.37
FIKAISTTCIPNYPDR-NKFGEVLEISGK-a3-b2	sp|Q9H2J4|PDCL3_HUMAN	sp|Q9H2J4|PDCL3_HUMAN	intra-protein xl	200805_LU02_aleitner_TRiCtub_09.c.19848.19848.4_200805_LU02_aleitner_TRiCtub_09.c.19840.19840.4	148	90	58	3352.74	839.193	4	1	0.38	0	36.94
ZMQDPNADTEWNDILRK-KGILPPK-a1-b1	sp|Q9H2J4|PDCL3_HUMAN	sp|Q9H2J4|PDCL3_HUMAN	intra-protein xl	200805_LU02_aleitner_TRiCtub_09.c.17322.17322.3_200805_LU02_aleitner_TRiCtub_09.c.17743.17743.3	n/a	17	17	2834.46	945.828	3	-0.8	0.44	0.9	36.92
ZMQDPNADTEWNDILR-ESLKELEEEAEEEQR-a1-b4	sp|Q9H2J4|PDCL3_HUMAN	sp|Q9H2J4|PDCL3_HUMAN	intra-protein xl	200805_LU02_aleitner_TRiCtub_09.c.24285.24285.3_200805_LU02_aleitner_TRiCtub_09.c.24193.24193.3	n/a	27	27	3801.71	1268.25	3	-0.6	0.43	0	36.83
NKFGEVLEISGK-KFPDVKFIK-a2-b6	sp|Q9H2J4|PDCL3_HUMAN	sp|Q9H2J4|PDCL3_HUMAN	intra-protein xl	200805_LU02_aleitner_TRiCtub_09.c.18094.18094.4_200805_LU02_aleitner_TRiCtub_09.c.17989.17989.4	90	145	55	2578.44	645.617	4	-1.5	0.39	0	36.79
ZMQDPNADTEWNDILRK-KGILPPKESLK-a1-b7	sp|Q9H2J4|PDCL3_HUMAN	sp|Q9H2J4|PDCL3_HUMAN	intra-protein xl	200805_LU02_aleitner_TRiCtub_09.c.16659.16659.4_200805_LU02_aleitner_TRiCtub_09.c.16616.16616.4	n/a	23	23	3291.71	823.936	4	-1.1	0.31	0	36.71
ZMQDPNADTEWNDILR-KPIEDVLLSSVR-a1-b1	sp|Q9H2J4|PDCL3_HUMAN	sp|Q9H2J4|PDCL3_HUMAN	intra-protein xl	200805_LU02_aleitner_TRiCtub_09.c.26834.26834.3_200805_LU02_aleitner_TRiCtub_09.c.26849.26849.3	n/a	214	214	3309.65	1104.22	3	-1.9	0.48	0	36.23
ESLKELEEEAEEEQR-LAEWKATK-a4-b5	sp|Q9H2J4|PDCL3_HUMAN	sp|Q9H2J4|PDCL3_HUMAN	intra-protein xl	200805_LU02_aleitner_TRiCtub_09.c.15747.15747.4_200805_LU02_aleitner_TRiCtub_09.c.15740.15740.4	27	83	56	2930.44	733.617	4	-0.8	0.35	0	35.75
ZXQDPNADTEWNDILRK-KGILPPK-a1-b1	sp|Q9H2J4|PDCL3_HUMAN	sp|Q9H2J4|PDCL3_HUMAN	intra-protein xl	200805_LU02_aleitner_TRiCtub_09.c.14863.14863.3_200805_LU02_aleitner_TRiCtub_09.c.14826.14826.3	n/a	17	17	2850.46	951.16	3	-1	0.34	0.89	35.69
FIKAISTTCIPNYPDR-ZMQDPNADTEWNDILR-a3-b1	sp|Q9H2J4|PDCL3_HUMAN	sp|Q9H2J4|PDCL3_HUMAN	intra-protein xl	200805_LU02_aleitner_TRiCtub_09.c.23888.23888.3_200805_LU02_aleitner_TRiCtub_09.c.23795.23795.3	148	n/a	148	3849.82	1284.28	3	-3.4	0.41	0	34.88
ZXQDPNADTEWNDILR-KKGILPPK-a1-b2	sp|Q9H2J4|PDCL3_HUMAN	sp|Q9H2J4|PDCL3_HUMAN	intra-protein xl	200805_LU02_aleitner_TRiCtub_09.c.15092.15092.4_200805_LU02_aleitner_TRiCtub_09.c.15396.15396.4	n/a	17	17	2850.46	713.623	4	0.4	0.1	0	33.27
ZMQDPNADTEWNDILRK-ESLKELEEEAEEEQR-a1-b4	sp|Q9H2J4|PDCL3_HUMAN	sp|Q9H2J4|PDCL3_HUMAN	intra-protein xl	200805_LU02_aleitner_TRiCtub_09.c.21417.21417.4_200805_LU02_aleitner_TRiCtub_09.c.21398.21398.4	n/a	27	27	3929.81	983.46	4	-0.6	0.31	0	31.72
