# Supplementary material for: A structural vista of phosducin-like PhLP2A-chaperonin TRiC cooperation during the ATP-driven folding cycle
Source: Nat Commun. 2024 Feb 2;15:1007. doi: 10.1038/s41467-024-45242-x (PMC10837153; doi:10.1038/s41467-024-45242-x)
Supplement: Supplementary file 10 — Source Data [file 41467_2024_45242_MOESM10_ESM.xlsx]

## Sheet: Figure 3c i
Figure 3c i: Experimental replicates of representative gels in Figure 3c (i) and source data for 3c (ii) plot.

## Sheet: Figure 3c ii
Figure 3c ii: Direct binding of PhLP2A-AF-568 to TRiC-GFP	PhLP2A-568
Band Signal	Exp Replicate 1	Exp Replicate 2	Exp Replicate 3
[PhLP2A-568] (uM)	TRiC-bound	TRiC-bound	TRiC-bound
10	39791.8	28076.8	33764.1
2.5	33108.3	30257.7	33158.3
0.625	23362.5	26667.9	29597.6
0.15625	13591.7	20688.3	23311.5
0.0390625	9045.24	15037.3	15586.4
0.00976562	7987.23	12715.8	9870.68
0		12501.2	7232.82
Background Subtracted	Exp Replicate 1	Exp Replicate 2	Exp Replicate 3
[PhLP2A-568] (uM)	TRiC-bound	TRiC-bound	TRiC-bound
10	39791.8	15575.5	26531.3
2.5	33108.3	17756.4	25925.5
0.625	23362.5	14166.7	22364.8
0.15625	13591.7	8187.03	16078.6
0.0390625	9045.24	2536.09	8353.6
0.00976562	7987.23	214.571	2637.86
0	0	0	0
*Bold value denoted as 100% bound (greatest band intensity in dose response)
Fraction Bound	Exp Replicate 1	Exp Replicate 2	Exp Replicate 3
[PhLP2A-568] (uM)	TRiC-bound	TRiC-bound	TRiC-bound
10	1	0.877177	1
2.5	0.83204	1	0.977167
0.625	0.587119	0.797835	0.842959
0.15625	0.34157	0.461074	0.606025
0.0390625	0.227314	0.142826	0.314858
0.00976562	0.200725	0.0120841	0.0994245
0	0	0	0
Direcrt Binding of PhLP2A
Fraction Bound
[Cochaperone]	1	2	3
10	1	0.877177	1
2.5	0.83204	1	0.977167
0.625	0.587119	0.797835	0.842959
0.15625	0.34157	0.461074	0.606025
0.0390625	0.227314	0.142826	0.314858
0.00976562	0.200725	0.0120841	0.0994245
0	0	0	0

## Sheet: Figure 3d i
Figure 3d i: Experimental replicates of representative gels in Figure 3d (i); and source data for plot in 3d (iii)

## Sheet: Figure 3d ii
Figure 3d ii: Experimental replicates of representative gels in Figure 3d (ii); and source data for plot in 3d (iii)

## Sheet: Figure 3d iii
	Competitive Binding PhLP2A-568						Competitive Binding PFD-647
Figure 3d iii: Competitive binding of PFD to PhLP2A-AF-568+TRiC-GFP ternary complex or PhLP2A to PFD-AF-647+TRiC-GFP ternary complex
Band Signal	Exp Replicate 1	Exp Replicate 2	Exp Replicate 3			Band Signal	Exp Replicate 1	Exp Replicate 2	Exp Replicate 3
[PFD] (uM)	TRiC-bound	TRiC-bound	TRiC-bound			[PhLP2A] (uM)	TRiC-bound	TRiC-bound	TRiC-bound
10	15403.5	5684.93	8777.23			10	2136.15	1044.98	952.308
2.5	19569.3	5336.8	8523.76			2.5	2065.96	1227.81	986.438
0.625	17837.7	5373.82	8465.45			0.625	3149.09	1925.16	1786.02
0.15625	16301	5654.26	8435.89			0.15625	3417.64	2688.36	2611.55
0.0390625	17859.9	5004.17	8680.64			0.0390625	3386.8	2807.89	2630.76
0.00976562	18184.9	5220	8568.01			0.00976562	3253.7	2634.27	2543.41
0	18306	6278.56	8834.95			0	3241.52	2428.9	2279.43
Background	3270.86	1395.36	1995.31			Background	168.824	333.599	223.857
Background Subtracted	Exp Replicate 1	Exp Replicate 2	Exp Replicate 3			Background Subtracted	Exp Replicate 1	Exp Replicate 2	Exp Replicate 3
[PFD] (uM)	TRiC-bound	TRiC-bound	TRiC-bound			[PhLP2A] (uM)	TRiC-bound	TRiC-bound	TRiC-bound
10	12132.6	4289.57	6781.92			10	1967.32	711.381	728.451
2.5	16298.4	3941.43	6528.45			2.5	1897.14	894.214	762.581
0.625	14566.9	3978.46	6470.14			0.625	2980.26	1591.56	1562.16
0.15625	13030.1	4258.89	6440.57			0.15625	3248.82	2354.77	2387.69
0.0390625	14589	3608.8	6685.32			0.0390625	3217.98	2474.29	2406.91
0.00976562	14914	3824.64	6572.69			0.00976562	3084.87	2300.67	2319.55
0	15035.2	4883.19	6839.64			0	3072.7	2095.3	2055.58
*Bold value denoted as 100% bound (greatest band intensity in dose response)
Competitive Binding/Displacement of PhLP2A
Fraction Bound
[PFD] (uM)						[PhLP2A] (uM)
10	0.744406	0.878434	0.991561			10	0.605551	0.287509	0.30265
2.5	1	0.807143	0.954503			2.5	0.583947	0.361402	0.31683
0.625	0.893759	0.814724	0.945977			0.625	0.917337	0.643238	0.649034
0.15625	0.799471	0.872153	0.941654			0.15625	1	0.951692	0.992018
0.0390625	0.895119	0.739025	0.977438			0.0390625	0.990508	1	1
0.00976562	0.915058	0.783225	0.960971			0.00976562	0.949536	0.929831	0.963705
0	0.922493	1	1			0	0.94579	0.846827	0.854033
